# Supplementary material for: Relevance of Medullary Vein Sign in Neurosarcoidosis
Source: Neurol Int. 2022 Aug 14;14(3):638–47. doi: 10.3390/neurolint14030052 (PMC9397064; doi:10.3390/neurolint14030052)
Supplement: Supplementary file 1 [file neurolint-14-00052-s001.zip]

Archive with 1 entries (1 files):
- neurolint-1860070-supplementary.pdf
